# Supplementary material for: Clinical Evaluation of Nerve Function in Electrical Accident Survivors with Persisting Neurosensory Symptoms
Source: Brain Sci. 2022 Sep 27;12(10):1301. doi: 10.3390/brainsci12101301 (PMC9599311; doi:10.3390/brainsci12101301)
Supplement: Supplementary file 1 [file brainsci-12-01301-s001.zip]

Archive with 1 entries (1 files):
- brainsci-1898773-supplementary.pdf
